# Supplementary material for: Claudin 24—A novel enhancer of AMPA receptor fidelity
Source: Sci Adv. 2026 Mar 6;12(10):eaeb0196. doi: 10.1126/sciadv.aeb0196 (PMC12965324; doi:10.1126/sciadv.aeb0196)
Supplement: Supplementary file 2 — Movie S1 [file sciadv.aeb0196_movie_s1.zip]

Archive with 1 entries (1 files):
- sciadv.aeb0196_movie_s1.avi
